# Supplementary material for: A Comparison of White and Yellow Seminal Plasma Phosphoproteomes Obtained from Turkey (Meleagris gallopavo) Semen
Source: Int J Mol Sci. 2024 Sep 14;25(18):9941. doi: 10.3390/ijms25189941 (PMC11432639; doi:10.3390/ijms25189941)
Supplement: Supplementary file 1 [file ijms-25-09941-s001.zip]

Archive with 1 entries (1 files):
- ijms-3171666-supplementary.pdf
